# Supplementary material for: Self-employment convergence in Europe: The role of migration
Source: PLoS One. 2021 Apr 22;16(4):e0250182. doi: 10.1371/journal.pone.0250182 (PMC8062057; doi:10.1371/journal.pone.0250182)
Supplement: S1 Appendix — A1-1 to A1-15 Figs. (ZIP) [file pone.0250182.s001.zip]

Archive with 17 entries (17 files):
- Figure A1-17.tif
- Figure A1-1.tif
- Figure A1-2.tif
- Figure A1-3.tif
- Figure A1-4.tif
- Figure A1-5.tif
- Figure A1-6.tif
- Figure A1-7.tif
- Figure A1-8.tif
- Figure A1-9.tif
- Figure A1-10.tif
- Figure A1-11.tif
- Figure A1-12.tif
- Figure A1-13.tif
- Figure A1-14.tif
- Figure A1-15.tif
- Figure A1-16.tif
