# Supplementary material for: Self-employment convergence in Europe: The role of migration
Source: PLoS One. 2021 Apr 22;16(4):e0250182. doi: 10.1371/journal.pone.0250182 (PMC8062057; doi:10.1371/journal.pone.0250182)
Supplement: S2 Appendix — Total SE over active population (%). A2-1 to A2-15 Figs. (ZIP) [file pone.0250182.s002.zip]

Archive with 15 entries (15 files):
- FIgure A2-15.tif
- Figure A2-1.tif
- Figure A2-2.tif
- Figure A2-3.tif
- Figure A2-4.tif
- Figure A2-5.tif
- Figure A2-6.tif
- Figure A2-7.tif
- Figure A2-8.tif
- Figure A2-9.tif
- Figure A2-10.tif
- Figure A2-11.tif
- Figure A2-12.tif
- Figure A2-13.tif
- Figure A2-14.tif
