# Supplementary material for: Self-employment convergence in Europe: The role of migration
Source: PLoS One. 2021 Apr 22;16(4):e0250182. doi: 10.1371/journal.pone.0250182 (PMC8062057; doi:10.1371/journal.pone.0250182)
Supplement: S3 Appendix — Total SE over active population (%). A3-1 to A3-16 Figs. (ZIP) [file pone.0250182.s003.zip]

Archive with 16 entries (16 files):
- Figure A3-16.tif
- Figure A3-1.tif
- Figure A3-2.tif
- Figure A3-3.tif
- Figure A3-4.tif
- Figure A3-5.tif
- Figure A3-6.tif
- Figure A3-7.tif
- Figure A3-8.tif
- Figure A3-9.tif
- Figure A3-10.tif
- Figure A3-11.tif
- Figure A3-12.tif
- Figure A3-13.tif
- Figure A3-14.tif
- Figure A3-15.tif
